# Supplementary material for: Self-Report versus Neuropsychological Tests for Examining Executive Functions in Youth Soccer Athletes—A Cross-Sectional Study
Source: Behav Sci (Basel). 2022 Sep 19;12(9):346. doi: 10.3390/bs12090346 (PMC9495998; doi:10.3390/bs12090346)
Supplement: Supplementary file 1 [file behavsci-12-00346-s001.zip]

Archive with 1 entries (1 files):
- behavsci-1861092-supplementary.pdf
